# Supplementary material for: Label-Free Optical Transmission Tomography for Direct Mycological Examination and Monitoring of Intracellular Dynamics
Source: J Fungi (Basel). 2024 Oct 26;10(11):741. doi: 10.3390/jof10110741 (PMC11595662; doi:10.3390/jof10110741)
Supplement: Supplementary file 1 [file jof-10-00741-s001.zip]

Archive with 1 entries (1 files):
- jof-3251461-supplementary.pdf
